# Supplementary material for: VGLUT2-expressing neurons in the vestibular nuclear complex mediate gravitational stress-induced hypothermia in mice
Source: Commun Biol. 2020 May 8;3:227. doi: 10.1038/s42003-020-0950-0 (PMC7210111; doi:10.1038/s42003-020-0950-0)
Supplement: Supplementary file 10 — Supplementary Data 1 [file 42003_2020_950_MOESM10_ESM.xlsx]

## Sheet: Figure 1
1c
	Sham								VL
D1	36.4776	36.6122	36.4421	36.4965	36.4117	35.8863	36.084	35.8602	36.4915	36.2845	36.4896	35.8407	35.9067	35.7548	36.2307	35.9909
D2	36.5115	36.6037	36.6035	36.5538	36.4223	35.9993	36.1417	36.1506	36.2543	36.2348	36.3377	36.1172	36.1239	35.9193	36.1311	36.0375
D3	36.5844	36.7127	36.6549	36.622	36.5356	36.0701	36.2541	36.2263	36.5618	36.1784	36.5484	36.2229	36.4846	36.1393	36.4238	36.0095
D4	32.6582	34.0818	34.0738	33.5588	33.3659	32.2372	33.4631	33.8112	36.0221	35.5263	35.7105	34.3934	34.3518	34.6348	34.2094	34.8691
D5	35.61	35.5757	35.77	35.2773	35.5412	34.85	35.2786	35.27	36.1128	35.7613	35.9397	35.0942	35.0289	35.2398	34.8841	35.0447
D6	35.9256	36.1858	35.9355	35.6408	35.5959	35.3288	35.6447	35.8001	36.3112	35.9028	35.9368	35.3403	35.031	35.3863	35.0284	35.3537
D7	35.8974	35.8633	35.908	35.5371	35.9447	35.5651	35.8266	35.893	36.276	35.7433	35.2092	35.5569	35.5165	35.4722	35.342	35.3772
D8	36.2691	35.8155	35.9388	36.1276	35.9976	35.4601	35.7075	35.8331	36.2296	35.8932	35.2739	35.3982	35.4557	35.472	35.2235	35.5783
D9	36.1341	35.9707	35.8976	36.0399	36.0022	35.531	35.8362	35.7411	36.0775	35.7658	35.3444	35.5582	35.5388	35.5202	35.4779	35.6304
D10	36.4178	36.339	36.2587	36.5851	35.8496	35.5849	35.8518	35.661	36.4262	36.0744	36.0312	35.4227	35.5263	35.6191	35.5783	35.806
1d
	Sham								VL
D1	143.017	82.2222	85	120.556	91.1354	95.566	99.5556	83.8299	185.951	374.799	120.115	136.094	371.681	110.281	392.622	412.08
D2	144.361	85.1562	87.8889	99.9965	110.469	126.031	128.819	108.076	187.299	357.681	106.983	138.656	446.323	130.253	312.122	429.878
D3	159.083	106.219	99.5903	145.226	133.639	94.3229	156.913	140.722	256.764	308.41	138.639	176.719	558.851	268.323	454.733	153.462
D4	20.1458	28.0625	32.5278	36.9062	34.0521	16.9271	32.2535	27.2569	170.635	154.045	199.875	105.042	100.74	86.125	94.8194	157.951
D5	50.0382	61.4896	98.0833	82.125	79.5556	35.7708	70.4792	42.4271	206.181	171.507	168.035	176.285	141.323	115.167	134.406	155.792
D6	65.2708	137.83	154.292	128.674	99.0625	69.9444	113.319	97.4583	233.076	175.573	185.795	192.41	177.92	153.385	132.021	186.833
D7	113.694	142.132	168.847	185.944	108.788	83.0556	96.25	91.5417	262.222	187.812	170.979	164.795	162.812	121.181	127.229	144.625
D8	147.694	138.274	184.205	248.104	147.535	83.9688	120.573	105.99	261.899	173.285	175.601	173.764	197.59	140.924	134.365	179.983
D9	139.128	170.566	178.872	214.969	145.868	85.9653	132.955	121.979	248.847	179.424	171.479	178.16	212.823	158.99	148.194	164.292
D10	91.7604	85.1875	106.497	177.875	146.493	106.455	130.566	100.392	160.201	129.406	124.767	159.809	196.562	170.694	158.201	159.146
1e
	off-axis							On-axis
pre	36.0781	37.2135	37.2448	36.9792	36.1667	36.1406	35.5156	36.5781	36.7917	36.2031	35.5833	36.2448	36.6823	35.5521
Rotation	31.0625	30.125	30.5625	29.625	31.625	29.375	29.75	33.5	34.0625	34.375	34.5625	34.1875	35.8125	34.875
1g
	Pre				2 G
10 min	36.6426	37.0247	36.5794	36.6252	28.6875	29.375	30.0625	29.6875
6 h	36.6387	37.1983	36.6992	36.6272	28.8125	29.25	30.0625	28
24 h	36.6671	37.097	36.541	36.6604	33.5	33.3125	33.5625	32.5625

## Sheet: Figure 2
2b
	Saline								C6
Pre	37.7708	37.875	38.125	38.6042	36.8333	37.25	37.6667	37.3125	37.3958	37.2708	37.8125	38.3333	36.7292	37.2708	37.6875	37.2917
Injection	37.6875	37.75	37.5625	38.5625	36.8125	37	37.375	37	33.3125	33.5	32	32.6875	32	30.5	30.9375	31.75
2c
	Intact								VL
-30 min	36.6042	36.6875	35.5417	35.8125	36.4375	35.4792	36.3542	36.2917	36.6875	35.75	36.2708	35.2292	35.5417	36.1458	36.7917	35.9375
0 min	35.9792	35.625	35.4375	35.6042	36.2917	35.125	36.3333	35.7083	36.5	35.0417	35.6042	34.8333	35.7917	35.5625	36.2083	36.0208
15 min	32.9167	33.4167	32.6667	33.0833	33.5833	34.0417	33.625	34.25	36.0208	34.5625	35.0208	34.9167	35.9375	35.0208	36.1667	35.6458
30 min	29.875	30.3958	29.5625	30.7708	29.9167	32.3542	31.3333	31.5417	35.3125	35.0833	35.4583	35.3958	34.9167	35.3125	36.0625	35.25
45 min	30.5417	30.9167	30.5833	32.5833	31.0833	32.75	32.5417	31.7917	35.4167	34.8333	34.9583	35.4583	35.6042	35.9167	35.9167	35.8125
60 min	31.9688	31.7188	31.9375	32.6562	31.5625	33.375	32.875	32.9688	36.1562	34.5	35.75	34.4844	36.0625	35.8906	36.0156	36.1719
2d
	1G								2G
Sham_Nad	50.781	137.94	144.08	82.779	72.686	24.787	131.71	25.295	51.787	42.2	72.413	26.464	46.954	24.439	66.995	36.273
VL_Nad	131.165	30.88	52.056	72.601	93.586	48.818	42.985	56.676	130.303	58.514	39.016	70.47	43.049	46.354	84.644	49.866
	1G								2G
Sham_Ad	18.44	19.006	17.466	8.3418	16.053	20.938	25.433	4.4105	15.721	6.6339	5.9773	3.8461	11.65	9.7347	8.3382	4.7293
VL_Ad	29.1683	4.3873	3.872	9.9994	28.886	5.9497	9.6575	10.266	16.9236	2.5649	10.208	9.3082	10.004	5.5351	27.43	7.1553
2e
Saline	Isoprenaline	Adrenaline	Yohimbine		DMSO	BRL-37344
-7.45833	-3.3125	-4.35417	-7.77083		-5.77083	-5.8125
-7.9375	-2.41667	-4.70833	-9.4375		-5.45833	-6.125
-9.625	-3.52083	-5.1875	-6.8125		-5.85417	-5.5
-6.77083	-2.60417	-4.70833	-5.79167		-4.54167	-4.29167
-6.125	-0.47917	-4.27083	-6.64583		-8.14583	-1.29167
-4.625	-0.95833	-2.66667	-5.16667		-5.97917	-3.54167
-4.20833	-0.14583	-4.45833	-4.125		-5.25	-2.0625
-6.27083	-1.25	-3.35417	-4.0625		-5.04167	-2.85417

## Sheet: Figure 3
3c					3d
Control (Blue)	ChR2	Control (green)	eArchT		Control (Blue)	ChR2	Control (green)	eArchT
1	180	0	-62		0	-135	0	41
0	155	0	-48		0	-65	0	16
0	180	0	-38		0	-88	0	21
0	54	0	-32		-1	-112	-1	19
0	78	0	-25		1	-75	-1	43
0	180	-1	-29		1	-180	1	51
1	140	1	-60		1	-88	1	22
-1	132	-1	-32		1	-128	1	19
3e
	Control (Blue)								ChR2								Control (Green)								eArchT
10Hz	1	1	0	-1	1	-1	0	0	6	18	19	21	22	23	24	25	0	1	1	0	0	1	1	-1	-1	-1	-1	-1	-2	-3	-3	-3
20Hz	0	0	-1	1	0	1	1	0	14	15	19	22	24	29	34	34	1	-1	-1	1	1	0	-1	0	-1	-1	-2	-3	-4	-5	-5	-5
30Hz	-1	0	0	-1	0	-1	-1	0	24	79	81	85	107	110	113	180	-1	0	1	0	1	-1	1	-1	-2	-3	-3	-3	-5	-6	-6	-7
40Hz	0	0	0	0	-1	0	-1	-1	57	76	76	86	90	141	180	180	0	-1	1	-1	1	0	0	0	-6	-7	-9	-10	-10	-13	-14	-14
Hold	0	1	0	-1	1	1	0	0	51	60	74	106	140	180	180	180	0	1	0	0	1	1	-1	0	-13	-14	-19	-21	-41	-42	-42	-62
3f
	Control (Blue)								ChR2								Control (Green)								eArchT
10Hz	1	0	-1	-1	0	-1	0	0	-9	-10	-18	-19	-25	-28	-28	-29	1	1	-1	0	1	1	-1	-1	1	1	1	1	2	3	3	4
20Hz	0	1	0	1	-1	0	-1	-1	-15	-21	-22	-25	-27	-29	-29	-33	0	0	0	1	1	-1	0	0	1	1	2	3	3	3	4	4
30Hz	0	-1	-1	-1	-1	-1	0	1	-57	-59	-72	-73	-85	-117	-122	-180	1	0	-1	1	0	-1	0	-1	1	1	2	2	3	4	5	6
40Hz	-1	1	0	-1	-1	-1	-1	-1	-47	-63	-70	-91	-132	-139	-180	-180	-1	1	0	0	-1	1	0	0	4	6	7	8	8	12	12	12
Hold	-1	0	1	1	0	-1	-1	0	-56	-66	-77	-98	-107	-163	-180	-180	0	0	1	0	-1	0	0	1	11	12	14	18	18	31	58	41

## Sheet: Figure 4
4c
mm	VG2_Vehicle								VG2_CNO								Vgat_Vehicle								Vgat_CNO
Pre	14628.7	9985.83	9288.96	7826.21	12490.8	13527.2	14264.1	11301.2	10231.6	14077.5	11882.3	11686.6	12706.1	12992.3	13886.8	12063.8	9592.08	14924.8	10255.5	16723	10522.9	11115.3	11724.3	11590.8	12205	13385.5	10948.8	10456.1	12487.8	9803.23	13628.7	12179.8
10 min	8110.58	8821.85	5620.31	6422.45	7193.29	6578.26	6336.98	7517.58	4966.37	5523.2	5419.33	3830.03	4025.39	2964.72	3503.91	5302.97	7397.15	15160.3	6462.88	9825.66	6924.1	7076.14	6496.37	9673.43	3918.38	2927.34	2605.44	1905.56	2001.73	1582.26	1721.9	3150.39
20 min	6855.71	6888.97	12321.1	3020.27	3924.05	7113.72	3955.12	8688.6	8109.06	11086.4	10798.7	1751.67	4442.67	4533.78	8188.26	9998.03	4683.97	14836.7	7127.1	10117.7	4030.09	7440.38	4620.02	8882.58	616.622	1536.49	924.151	442.523	802.193	365.89	692.911	1025.76
30 min	6047.61	4938.87	8187.25	3836.35	5932.19	5942.76	8154.89	6391.24	9060.86	13786.3	12141.2	5261.22	5185.82	4473.12	10111.6	11662.8	5477.09	12161.7	5262.94	8389.36	5583.76	5503.64	6613.54	7633.93	154.885	1001.84	335.085	390.79	308.211	300.673	354.541	497.271
4d
s	Vglut2_Vehicle								Vglut2_CNO								Vgat_Vehicle								Vgat_CNO
Pre	93.6667	85.3333	72.6667	90.3333	92	79	83.6667	86.6667	87.3333	78.3333	94.6667	71.3333	74.3333	76	103	97.6667	80.3333	82.6667	68	91.6667	81.3333	90.6667	76.6667	87.3333	73.3333	80.3333	80.3333	62	84.6667	65.3333	97.6667	98.6667
1h	79	75.3333	94	77.3333	80	106.333	82.6667	87.6667	19	40.6667	21.3333	16.3333	18.3333	15.3333	20	14.6667	79	78.6667	64	90.3333	73	92	73.3333	86.3333	10	10	10.3333	11	9.33333	8.33333	6.66667	8
24h	86	89	80	85.6667	86.6667	98.6667	84.3333	91	87.6667	73	84.6667	84	90.3333	96	105	101	84	84	67.6667	62.3333	97.3333	94.3333	78.3333	84.3333	65.6667	75.3333	58.3333	86.3333	95	98	102.667	99.3333

## Sheet: Figure 5
5c
	VG2_Vehicle								VG2_CNO								Vgat_Vehicle								Vgat_CNO
-60 min	35.4087	34.9856	35.4663	35.8077	35.5625	34.9712	35.3029	35.5337	35.5625	35.5481	36.7692	36.3798	36	35.2356	35.3654	35.9423	34.9231	35.0385	35.8221	35.6587	35.5144	35.7933	36.4038	35.149	34.8942	35.25	34.8365	34.9663	37.3029	36.3221	36.8317	35.6827
0 min	34.6354	34.2604	35.1823	35.3438	35.6146	34.7865	35.4844	35.4062	35.5729	35.5	36.7708	36.2969	36.526	36.1094	36.2604	35.401	34.5052	35.724	35.2604	35.9427	35.6042	35.5104	35.4323	35.7448	36.3281	36.2188	35.4583	35.849	36.3906	35.0677	35.6927	35.6875
60 min	35.1198	34.6458	35.8021	35.4375	36.1354	35.2344	35.1198	35.2656	31.1406	32.9531	32.1615	31.9375	31.724	31.5469	31.9062	31.5625	34.599	35.3542	35.125	35.4479	36.1354	35.5469	35.8958	35.9948	36.2083	36.6146	35.4375	35.2344	35.6667	35.6771	36.1719	36.5833
120 min	34.6042	34.75	35.2083	36.1458	34.9792	35.4375	36.3125	36.2448	31.8698	30.8438	30.0312	29.9635	30.1615	30.5208	31.4688	31.7812	35.9792	36.224	35.0208	36.0938	35.2917	36.3854	36.5156	35.4062	34.4844	36.5625	33.9948	33.3646	34.8125	34.401	33.8906	35.4896
180 min	35.1667	34.2083	35.651	35.1562	35.0469	35.1406	35.4427	35.5469	32.4948	31.2292	30.5312	29.7135	30.6094	31.0469	31.9062	32.6615	34.8646	35.4688	35.349	35.5833	35.3229	35.5417	35.5521	35.349	34.4635	35.3385	33.974	32.0208	34.3802	34.8073	32.5365	35.6354
240 min	35.625	34.8958	36.2604	35.0521	35.1198	35.3125	35.8021	36.0625	32.6094	32.0208	30.8125	30.0521	31.4375	31.3542	32.3802	33.0312	35.1302	36.4479	35.4635	35.8385	35.3542	36.3646	35.7656	36.125	36.026	36.4375	35.2604	34.6094	34.2031	35.1094	34.7396	36.0417
300 min	35.6354	35.7552	35.8125	36.5	36.0469	35.3281	36.0208	36.4844	33.099	32.8698	31.1302	30.3333	31.6667	31.2865	32.9375	33.5938	35.0938	35.4271	35.7552	36.1979	35.9167	36.2031	35.9427	35.7812	36.4635	36.5417	36.0104	36.4635	34.349	35.2188	34.9219	37.125
5d
	VG2_Vehicle								VG2_CNO								Vgat_Vehicle								Vgat_CNO
-60 min	26.0769	13.7692	39.1538	16.0769	44.2308	17.2308	59.7692	27.0769	41.2308	19.3077	120.385	92.2308	55.0769	69.4615	49.9231	18.7692	41.2308	147.462	155.846	108.231	74.3077	21.7692	97.2308	23.6154	48.1538	55.6154	55.2308	71.4615	78.3846	43.8462	162.923	36.2308
0 min	115.25	70.1667	77.75	97.3333	160.417	104.667	106.5	96.4167	31.25	133.667	142.417	181.75	247.583	172.25	94.0833	109.5	83.0833	160.5	122.583	138.917	88.3333	101.417	69.6667	180.167	201.917	72.8333	120.75	247.167	34.0833	38.0833	53.0833	71.25
60 min	88.0833	59.75	107.833	126.5	56.5833	63.25	80.9167	111.833	150	199.167	344.833	219.833	374.667	573.583	460.667	342.75	70.25	121.833	59.9167	57.75	140.167	84.0833	80.6667	86.5	8.08333	7.5	15.5833	35.25	15.0833	10.1667	2.83333	1
120 min	34	85.6667	35.0833	116	61.3333	57.0833	136.417	176.167	409.167	287.5	166.5	189	342.25	467.917	354.583	463.25	160.167	120.083	91.8333	91.1667	22.1667	104.5	124.667	38.1667	1.91667	0.583333	0.166667	37.3333	0.666667	0.333333	1.66667	0.166667
180 min	201.167	11.4167	244.833	14.75	122.75	61.3333	59.5	41	541.917	253.167	322.75	197.75	454.333	436.167	366.333	502	64.0833	107.333	66.4167	118.083	49.0833	18.5	19.8333	33.5833	2.16667	0.666667	1.91667	26.75	1	0.916667	1.58333	0.0833333
240 min	89	202.167	99.0833	98.1667	27.9167	64.6667	220.083	165	574.917	279.083	258.667	278.417	503.917	477.25	392.333	450.833	89	188.167	201.583	58.8333	97.6667	88.25	43	134.167	14.5	20.5	1.83333	34.9167	2.66667	0.666667	0.75	0.916667
300 min	154.417	189.167	93.5	229.25	106.25	45.75	36.3333	103.25	648.167	294.083	271.25	317.167	559.917	447.417	377.333	559	48	34.3333	101.167	125.167	45.4167	70.1667	77.6667	56.5833	8.5	4.66667	6.25	36.4167	1.91667	0.333333	0.916667	16.6667

## Sheet: Figure 6
6c
	VG2_Control								VG2_Caspase								Vgat_Control								Vgat_Caspase
-60 min	35.4952	35.7644	35.5769	35.6827	35.6683	35.399	34.8317	33.8173	36.4183	35.3846	36.2837	35.7356	35.4952	35.1346	35.601	35.4615	35.4423	37.3606	35.0529	35.101	35.5096	34.976	35.5817	35.4615	35.4087	34.625	35.726	35.2933	34.4663	34.3558	35.1346	34.5769
0 min	35.3698	36.1979	34.9844	35.5625	34.6302	35.1198	34.3594	33.4271	35.9219	34.7917	35.9271	36.0729	35.7083	35.151	35.599	34.9427	35.3854	36.2708	34.4844	34.9688	35.0469	34.9323	35.1979	35	35.1406	35.5156	34.9896	34.4323	34.8333	35.0208	34.7708	34.6198
60 min	33.1094	33.9531	28.9479	31.5885	29.401	31.5104	29.7031	30.2448	35.6771	34.3125	34.776	34.9062	34.1615	34.7031	34.2917	34.3594	33.125	32.2604	30.099	31.3594	30.4167	31.9271	30.4844	31.1979	33.3229	31.0833	30.5312	31.3438	31.1354	31.3073	30.0729	30.901
120 min	32.4583	32.375	27.3281	30.0312	28.2812	30.2083	29.151	30.375	35.1667	33.1979	33.5573	34.3854	34.0677	34.4167	34.6458	34.0417	32.4219	32.0417	28.1198	29.6667	28.1094	30.9062	28.6198	28.6875	32.25	30.1719	31.4115	31.7396	30.401	31.5469	29.099	30.375
180 min	32.2656	32.4792	29.0625	31.2396	28.3906	30.6406	29.9062	30.7552	35.0469	34.4531	34.1458	35.2292	33.0573	34.5052	34.4688	34.5521	32.0573	33.2083	28.7135	29.8229	28.3229	30.6094	28.651	29.3854	33.4635	31.401	31.7604	32.1719	30.7552	32.1302	31.2031	32.0833
240 min	33.7188	34.4323	33.3177	33.9844	31.8177	33.2917	33.1198	33.3438	36.599	35.724	35.5156	36.4167	35.3073	35.4323	36.2969	36.0729	33.7396	34.6458	33.3438	33.8854	31.4479	33.349	33.4844	32.776	35.8542	33.474	35.1615	35.3542	32.8125	34.4844	34.0208	34.5208
300 min	34.3385	35.7083	35.3958	33.9375	34.625	34.875	34.3906	34.6615	36.4688	35.599	35.1979	35.7865	35.4219	35.5052	35.8646	35.474	34.75	35.7656	35.2135	34.4375	34.8177	34.6979	35.5365	34.7135	35.5625	34.7396	35.6823	35.3385	34.5729	34.8229	34.5521	34.875
6d
	VG2_Control								VG2_Caspase								Vgat_Control								Vgat_Caspase
-60 min	47.1538	44.6154	39	29.2308	40.4615	31.3077	19.7692	13.2308	87.6923	12.9231	115.615	36.0769	92.3077	38.4615	60.9231	55.5385	18.3846	36.1538	24.2308	7.92308	29.0769	24.6154	24.5385	25.3846	13.0769	42.3077	27.2308	37.3077	21.6923	20.3077	22.8462	97.0769
0 min	84.6667	45	24.6667	54.8333	23.6667	16.9167	23.6667	14	7	8.75	172.5	71.0833	101.083	19.25	32.5	15.5	14.3333	20.6667	38.0833	22.9167	34.9167	48.5833	47.0833	40.3333	14.3333	92.5	18.1667	20.5	61.25	98.3333	25.3333	30.25
60 min	9.33333	3.58333	1	5.83333	0.666667	2.08333	8	2.83333	95.6667	19.6667	38.75	78.1667	47.8333	7.25	17.0833	12.5	1.91667	26.5833	10.5	6.33333	0	2.91667	16.8333	17.8333	9.83333	8	6.83333	6.75	35.3333	10.5	10.3333	9.08333
120 min	23.8333	0.75	0.25	2.91667	0.0833333	1.08333	8.83333	1.41667	11.0833	15.0833	15.1667	27.4167	51.6667	12.4167	56.3333	42.6667	6.83333	4.83333	9.75	3.91667	0	11.9167	15.5	20.4167	4.33333	9.08333	5.33333	5.58333	41.0833	10.1667	10	10.6667
180 min	24.8333	46.8333	1.33333	9.83333	0.5	3.33333	8	1.41667	52.4167	27.4167	130.917	201.833	41.0833	6.58333	41.1667	34.1667	7.08333	8.58333	12	5.83333	0.166667	11.8333	13	20.5	20.5833	18.4167	6	9.41667	52.4167	14.75	11.6667	16.9167
240 min	17.8333	18.5	13.25	10.9167	5.25	9.58333	10.3333	12.3333	36.6667	45.4167	48.4167	37.6667	101.75	45.9167	89.1667	71.5833	6.25	24.5833	98	37.1667	12.8333	9.5	12.8333	14.6667	57.6667	8.91667	16.5833	18.4167	24	6.25	14.6667	8.83333
300 min	8.91667	37	13.3333	4.08333	7.41667	8.58333	9.66667	17.8333	45.5833	11.5833	22.6667	12.9167	55	43.75	22.25	27.5	16.5833	21.3333	14	1.75	14.9167	12.0833	25.1667	7.5	6.16667	5.25	15.5833	6.08333	28.25	13.0833	10.9167	27.6667
6e
	Control vector								Caspase vector								Control vector								Caspase vector
Pre	82	77	90	74	95.6667	103.667	99.3333	74.6667	98.6667	78	74.3333	99	69.3333	105.333	77.3333	81.3333	89.3333	82	76.6667	96	85.6667	88.3333	89	66	107	73.6667	66.3333	88.6667	87	78.3333	91.3333	98.6667
2W	89	97	91.6667	97.3333	94.3333	100.333	80.3333	84.6667	117.333	80	75.3333	90	72.6667	101.333	95	94.6667	100.333	94.6667	67.6667	87.6667	95.3333	86	81.3333	84.6667	90	88.6667	83	100	72.3333	83.6667	101.667	90.6667
4W	74	76	76.3333	93.6667	96	85.6667	89	99.6667	120	70.6667	110.333	93.3333	83.6667	72.6667	84.6667	88.3333	74.3333	86	76	70.6667	84.3333	92	82.6667	87.3333	111.333	88.6667	74.3333	109.333	82.3333	94	102.333	79

## Sheet: Figure 7
7a
Pre	30	60	90	120	150	180	210	240	270	300	330	360	390	420	450	480	510	540	570	600	630	660	690	720	750	780	810	840	870	900	930	960
35.2612	33.7188	32.8021	31.7917	31.4583	31.4062	31.625	31.8021	31.6875	31.9062	32.0833	32.1354	31.9583	31.6875	31.7604	31.8958	31.9688	32.1458	32.1562	32.5625	32.7708	32.9896	33.1771	33.4792	33.75	33.8125	34.0104	33.875	33.8542	34.0938	33.9688	34.1979	33.9167
35.6447	34.3542	32.7708	31.5208	31.2708	31.4896	31.9896	32.5	32.8646	33.0833	33.3125	33.5521	33.625	33.7604	34.125	34.4271	34.4896	34.8125	35.0208	35.2917	35.7708	36	36.0938	36.2604	36.4896	36.6875	36.8958	36.7708	36.9062	37.0729	37.1875	37.125	37.125
36.3311	33.2812	30.5938	30.0208	29.9062	29.6875	29.7396	30.0104	30.0938	30.2292	30.4375	30.5417	30.6562	31	31.3125	31.6667	31.8958	32.2708	32.6875	32.9375	33.4688	33.9167	34.2083	34.6458	35.2083	35.4479	35.6146	35.6354	35.8125	35.75	35.8333	36.0833	36.2917
34.7708	34.2812	33.5312	31.3125	30.9688	31.6354	32.1042	32.4062	32.5833	32.5833	32.6354	32.8854	33.3125	33.6875	33.8646	34.1354	34.2604	34.4479	34.7396	34.9583	35.0833	35.25	35.4583	35.5312	35.5312	35.5938	35.4271	35.4167	35.3021	35.3021	35.2708	35.3125	35.3958
35.9118	30.6875	29.4271	29.1458	29.1458	29.3229	29.5417	29.9792	30.2396	30.3646	30.5938	30.8854	31.1562	31.4167	31.5625	31.6562	31.6042	31.75	31.7917	31.7396	31.8854	31.9167	31.8854	32	31.875	31.9896	32.2812	32.3542	32.6354	33.0312	33.3646	33.6458	34.0417
35.6656	32.4062	30.6875	30.4375	30.6042	30.9167	31.1771	31.3125	31.3958	31.375	31.1979	31.0833	31.0938	31.1771	31.1458	31.0417	31.0938	31.1771	30.9792	31.0104	31.1979	31.2292	31.2812	31.4062	31.4583	31.6146	31.8333	31.8021	31.8021	31.9583	31.9583	31.9792	32.0208
35.8266	32.5	31.3125	31.3229	31.6146	31.8542	31.9583	32.2188	32.5417	32.7188	33.1562	33.6458	33.9688	34.3646	34.7708	35.1667	35.375	35.7083	35.9271	36.1771	36.25	36.375	36.5312	36.7396	36.8021	36.8854	37.0312	37.0625	37.0938	37.3021	37.1562	37.2604	37.3854
35.6637	32.25	30.875	31.4375	32.125	32.5625	32.7604	32.9479	33.1146	33.4792	33.7083	34.0833	34.4062	34.6771	35.0729	35.5	35.6771	35.8854	35.8542	36.0625	36.25	36.0833	36.3646	36.3021	36.6042	36.6771	36.7083	36.8542	36.8542	36.9479	36.9271	37.0625	37.2604
35.6908	32.8229	31.8542	31.9896	32.1771	32.2708	32.625	32.7396	32.6979	32.6667	32.8229	33.0625	33.2604	33.5729	33.875	34.0625	34.3542	34.3229	34.3333	34.2188	34.5625	34.5729	34.5417	34.4583	34.3542	34.2812	34.2396	34.4583	34.7292	34.8438	34.9271	34.875	34.9792
36.2165	33.6667	33.0729	33.7708	34.2396	34.3125	34.5729	34.7812	34.8854	35.0208	35.2188	35.5312	35.7604	35.9896	36.1667	36.3229	36.4896	36.4792	36.4896	36.7188	36.7812	36.8229	36.7604	36.7812	36.8229	36.7396	36.6771	36.6042	36.6354	36.75	36.5729	36.6771	36.6458
35.0629	31.5833	30.4062	30.3021	30.2188	30.0833	30.1875	30.375	30.6354	30.7917	31.0417	31.1771	31	31.3438	31.4375	31.2292	31.2812	31.25	31.4271	31.5417	31.6667	31.8021	31.9167	32.0938	32.3021	32.4062	32.4479	32.4479	32.5833	32.6771	32.6146	32.6771	32.9167
35.6715	32.6562	30.8854	31.125	31.4896	31.6667	31.8333	32.0417	32.1979	32.2396	32.4479	32.6771	32.9792	33.0521	33.3125	33.6458	33.9062	34.0208	34.4167	34.8229	35.1979	35.5625	35.6979	35.8854	35.8542	36.0208	36.0417	36.1354	36.2812	36.5208	36.6562	36.6875	36.7188
7c
	VG2_Vehicle								VG2_CNO								Vgat_Vehicle								Vgat_CNO
-60 min	36.5192	35.8317	36.1346	35.4904	35.5096	35.9231	35.5962	35.1587	35.7212	35.5048	36.4663	36.9808	35.1538	35.2692	36.4904	36.1346	36.2644	36.2115	36.1442	37.3077	35.9375	34.8894	34.8462	35.7452	35.2212	35.2837	34.9038	33.8798	34.4231	34.5048	35.5673	35.524
0 min	35.2031	35.625	36.3281	36.3646	35.1042	35.6094	34.9479	35.5938	34.7604	34.7812	36.8854	36.9115	35.4896	35.4323	36.3802	35.7865	35.8906	35.625	35.6719	35.9688	35.8594	34.7292	34.3854	35.125	34.3073	34.4427	35.1562	34.6979	34.2865	34.5208	34.7292	35.6146
60 min	29.0521	30.4427	31.6562	31.7969	32.5156	31.974	30.2969	31.2656	34.1875	35.1146	35.6094	35.8281	35.599	34.8854	35.4427	35.4531	31.9323	30.0417	31.151	30.6667	32.2708	32.2656	30.2083	30.1771	31.4792	31.8542	31.3958	30.1615	30.2865	29.5573	32.0781	31.0781
120 min	27.0938	29.6562	30.4427	30.75	32.0208	32.474	28.8073	29.5521	33.8802	34.9948	36.2865	35.8281	34.6406	34.2083	35.8333	35.276	31.5208	28.8177	30	28.8958	31.9896	32.0833	29.6042	28.4219	32.0365	30.724	31.2656	29.7812	28.5469	29.0781	32.375	30.8229
180 min	27.875	30.1562	30.4271	31.0521	32.3333	33.4896	29.6875	30.776	33.8125	34.4219	36.2708	35.1927	34.3698	34.8542	35.8802	35.1042	31.7865	28.8333	30.0208	29.6667	32.526	32.0729	30.7083	29.1146	32.2865	31.2812	32.9583	30.25	30.0104	30.6667	32.4896	31.1562
240 min	32.2135	32.3021	33.1354	34.2292	34.0625	34.8854	33.6354	33.9479	35.3906	35.125	35.1406	34.2604	35.1198	35.1667	36.2812	35.8594	33.8073	32.3333	32.2344	32.4583	34.3229	33.9062	34.3542	32.8281	33.6042	33.4167	34.5833	33.901	32.2917	33.9479	34.7188	33.974
300 min	33.974	34.8594	35.2292	34.7031	34.8802	35.6302	34.9271	34.8073	35.0938	36.8333	35.5156	35.1562	35.4115	36.4531	36.1615	34.6667	34.7552	35.2604	34.7969	35.1198	35.4948	33.9844	35.3542	34.6458	34.8958	33.0469	34.9427	35.3385	34.5469	35.0885	34.8646	34.9062
7d
	VG2_Vehicle								VG2_CNO								Vgat_Vehicle								Vgat_CNO
-60 min	126.308	62.7692	29.5385	20.1538	52.4615	42.6923	50.8462	30.8462	32.6154	135	32.6923	42.4615	7.61538	8.53846	101.923	55.2308	108.077	80.7692	70.6923	96.8462	115.769	12.4615	46.0769	30.3846	18.6923	44.2308	49.7692	20.2308	15.1538	29.8462	12.9231	33.6923
0 min	25.9167	112.417	112.417	99.5833	25.5833	10.0833	21.8333	85	21.9167	55.75	38.25	22.5833	14.0833	19.9167	143.75	40.5	162.75	30.1667	101.667	29	59.25	41.4167	6.08333	34.4167	17	33.6667	58.9167	37.8333	34.4167	36.3333	60.8333	40.1667
60 min	5.75	113.333	41.5	8.83333	4.41667	4	13.1667	13	36.0833	15.4167	43.25	30.4167	46.25	31.5	46.8333	39.5833	88.75	127.167	7.83333	1.66667	9.75	12.0833	5.25	0.0833333	3	9.41667	44.4167	13.0833	11.9167	20.4167	17.4167	16.9167
120 min	5.66667	31.0833	22.75	11.3333	5.83333	45.5833	11.6667	16	34.1667	35.1667	12.5	7.33333	40.75	40.25	118.667	52.1667	37.1667	18.6667	9.33333	0.25	21	9.83333	6.66667	0.25	7.25	10.1667	8.25	8.16667	8.58333	16.3333	9.33333	19.5
180 min	6.75	30.5	27.0833	20.3333	0.166667	40.0833	11	21	19.5833	56	12.5	41.4167	37.75	105.583	101.583	108.5	32.5833	17.25	12.3333	0.5	29.8333	14.6667	21.8333	0.333333	9.91667	9.58333	19.6667	13.75	9.16667	19.25	14.3333	29.5833
240 min	2.75	24.4167	14.6667	22	11.8333	9.83333	17.0833	4.75	72.5	95.9167	57.3333	73.9167	26.0833	11.75	121	40.9167	22.5	12.0833	4.75	3.66667	23.5	23.1667	12.6667	15.8333	27.5	33.75	27.4167	21.6667	6.66667	6.41667	23.5833	12.4167
300 min	4.75	9.75	13.75	8.5	7.16667	7.16667	16.1667	7.83333	43.3333	15.0833	42.4167	72.75	15.5	78.9167	121.667	19.25	13.1667	14.9167	29.25	15.3333	42.8333	11.3333	4.83333	14.5	56.3333	15.3333	15.0833	15.5833	16.5	22.25	16.5	9.41667
7f
1st	2nd
28.8125	32.4792
29.3333	33.3229
27.3333	30.9167
27.5521	28.2042
29.4479	30.4375
31.75	33.4167
30.0625	32.3125
33.4271	35.1146

## Sheet: Figure S2
S2a
	1 G				2 G
10 min	128.816	144.684	90.9826	103.458	86.6076	71.6962	149.929	59.3316
6 h	92.1806	118.292	84.9931	67.1458	25.1562	63.5469	118.224	59.8837
24 h	114.493	100.826	82.809	60.2674	25.684	43.151	90.6458	19.0121
48 h	117.01	115.132	67.8021	106.219	57.0868	57.0885	61.8871	53.8733
S2b
	1 G				2 G
10 min	26	25.9	26.1	25.5	23.2	23.5	23.7	23.5
6 h	27.1	26.5	28	27.9	24.7	24.8	25.1	25.4
24 h	25.8	25.2	26	26.3	22.3	22.4	23.1	23.1
48 h	27.4	26.2	28.2	30.3	26.6	26	27.1	29.1
S2c
	1 G				2 G
10 min	2.76923	2.12355	2.49042	2.7451	1.16379	1.2766	1.51899	1.53191
6 h	1.95572	2.26415	1.92857	1.68459	1.61943	1.37097	1.63347	1.14173
24 h	2.67442	2.93651	2.65385	2.77567	1.52466	1.51786	1.64502	1.34199
48 h	2.11679	2.51908	2.34043	2.07921	2.03008	2.30769	2.06642	1.99313

## Sheet: Figure S4
S4c
	Sham								VL
All TH	18	24	20	13	26	17	27	25	15	18	25	12	21	16	24	19
TH + Fos	13	18	14	9	14	10	15	19	1	0	1	0	2	1	1	0
Fos	6	5	6	5	7	10	6	8	3	2	3	1	2	2	2	4

## Sheet: Figure S7
S7b
mm	VG2_Vehicle								VG2_CNO								Vgat_Vehicle								Vgat_CNO
Pre	14172.8	15031	9626.23	13601.8	15188.7	14972.5	11531.7	15373.4	16561	16664.7	12731.1	10005.6	12096.5	13308.5	15108.3	14617.7	14095	11057.8	21078.3	5175.81	17250.4	14550	17415.8	17767.9	17519.4	13696.6	17961.4	11176.5	13239.6	11306.6	12239.2	12766.3
10 min	8813	16034.2	9393.43	11961.3	16439.4	9303.81	8016.6	10692.3	27785	11095.7	8214.52	24498.4	16366	15615.8	20657.4	16982.8	11144.1	9591.28	18726.3	2621.32	12457.3	11127.3	11970.1	10813.8	4218.53	950.357	2093.55	592.018	3182.58	3595.72	3110.72	1184.6
20 min	2441.93	18051.3	11175.9	14564.1	14735.6	9333.45	9041.84	12055.3	30820.7	18761.4	15059.4	25351.7	15900.8	17476.3	18702	28462.1	16081.4	8494.93	17067.2	5919.72	12068.6	8937.7	10878	9137.01	2187.35	867.671	207.306	245.834	570.247	1046.14	940.938	734.252
30 min	1333.1	11246.9	11528.6	12349.6	10935.1	7592.2	9553.07	12725.9	30124.5	12513.6	12594.3	15876.4	14478.6	28729.4	19304.9	47052.9	9555.36	4010.63	19536.2	1607.45	9201.72	8853.28	9828.79	8135.31	961.419	294.894	93.912	189.305	239.295	447.207	237.584	226.926
S7c
	Vglut2_Vehicle								Vglut2_CNO								Vgat_Vehicle								Vgat_CNO
Pre	95.6667	114.333	79.6667	78.6667	74.6667	71.3333	61	100.667	102.667	93	94.6667	101.333	73.6667	78.3333	77.3333	94	99.3333	85.6667	80.3333	100.667	101.667	89	89.3333	81.3333	85.3333	89.6667	90	87.3333	86.3333	88.6667	107.333	95.3333
1h	107.667	102	56.3333	86	101	74	86	75	6	12	8	10.6667	9.66667	5.66667	10	5	97	66	79.6667	66	90	95	99.6667	83	8	7.33333	10.3333	8.33333	10	7.66667	13.3333	12.6667
24h	86.3333	100	75	79	83.6667	63.3333	80.6667	81.3333	81.3333	110.667	77.6667	76	84.6667	69	57.3333	94	90	73	89.6667	88.3333	96	109	67.6667	93	64.3333	66.6667	89.6667	101.667	92.3333	72.3333	78.3333	76.6667

[truncated: 3 more sheets: Figure S8, Figure S9, Figure S10]
